# Supplementary material for: Periostin‐ and podoplanin‐positive cancer‐associated fibroblast subtypes cooperate to shape the inflamed tumor microenvironment in aggressive pancreatic adenocarcinoma
Source: J Pathol. 2022 Oct 21;258(4):408–25. doi: 10.1002/path.6011 (PMC9828775; doi:10.1002/path.6011)
Supplement: Supplementary file 2 — Table S1. Transcripts included in each periostin‐, myosin‐11‐, or podoplanin‐RNAseq signature [file PATH-258-408-s003.xlsx]

## Sheet: Cover sheet
	Periostin- and podoplanin- positive cancer-associated fibroblast subtypes cooperate to shape the inflamed tumor microenvironment in aggressive pancreatic adenocarcinoma
	C Neuzillet et al. J Pathol DOI: https://doi.org/10.1002/path.6011
	Table S1. Transcripts comprised in each POSTN-, MYH11-, or PDPN-RNAseq signature

## Sheet: Feuil1
POSTN-RNAsign genes	MYH11-RNAsign genes	PDPN-RNAsign genes
POSTN	YH11	PDPN
H2AFV	SC5D	STOM
BLVRB	HMCN1	NSG1
AP002807.1	ALDH5A1	CNTN4
TCIRG1	TMEM178B	CD302
MRPS24	NADK2	METTL7A
URGCP-MRPS24	SLC26A2	MITF
PSMB2	RRM2B	P2RX7
PYCARD	AC147067.1	INMT
CAPG	TMEM110	DCAF7
MRPS16	TMEM110-MUSTN1	AC005726.4
MRPS15	ST6GAL1	AL121655.1
CYC1	AC120053.1	AL592183.1
TBRG4	RGN	SREBF1
CS	CPQ	TPP2
NUDT1	PRSS23	CYP27A1
TRAP1	AC008280.3	WWC2-AS2
CCDC34	RGS11	AC012618.3
DUS1L	APP	RPL32P29
MTHFD1	GNAZ	BANK1
NPRL3	AC108673.3	GLUL
CASP4	VAMP2	FLT3LG
HSPA14	ZNF582	SLC16A7
AC068533.4	ZNF154	CFD
POLA2	AC087203.3	SLC35A1
SGO2	OSGIN2	PLD1
APEX2	DPT	PCMTD1
POLD1	FAM19A5	PGD
EMILIN2	LRP1
DDX60L	CDIP1
CENPN	PCSK2
RTN4IP1	SKIL
RPL7P1	GABRA5
AL441963.1	ZNF365
ZC3H3	FAM200B
ZNF230	SKI
AL356274.2	PHF10
SPP1	FAM110B
ZNF543	MBIP
PRMT3	CC2D1B
AC094104.1	MAP6
VAX2	ATXN1L
SLC37A2	GDF15
MIR155HG	ABL1
CXCL5	MIA3
	SASH1
